# Supplementary material for: Correction: Classifying California’s stream thermal regimes for cold-water conservation
Source: PLoS One. 2022 May 26;17(5):e0269293. doi: 10.1371/journal.pone.0269293 (PMC9135192; doi:10.1371/journal.pone.0269293)
Supplement: S3 Table — This file includes elevation data for all study sites. (CSV) [file pone.0269293.s001.csv]

station_id	site_name	lon	lat	HR_NAME	operator	data_source	date_begin	date_end	k5_names	ann_mean	ann_max	ann_amp	water_day	mean_temp_C	model_avg_daily_temp_C	reg	DOR	CDOR	cite	elevation	elev_units	geometry
10265150	NA	-118.8176312	37.66882166	South Lahontan	USGS	USGS	1982-11-16	2019-04-30	1-stable warm	27.180945175131356	28.714587790034738	1.533642614903382	353	30.49375	28.714587790034738	FALSE	0	0	willis	2120.6	meters	c(-118.8176312, 37.66882166)
10336610	NA	-119.9915706	38.9224078	North Lahontan	USGS	USGS	1970-06-05	2019-06-14	4-variable cool	7.816169883996869	16.118596592264538	8.302426708267669	305	18.675	16.118596592264538	FALSE	0	0	willis	1902.18	meters	c(-119.9915706, 38.9224078)
10336780	NA	-119.9724036	38.9199077	North Lahontan	USGS	USGS	1973-11-09	2019-05-19	4-variable cool	6.021815904714883	12.340475365104624	6.318659460389741	298	13.28	12.340475365104624	FALSE	0	0	willis	1906.22	meters	c(-119.9724036, 38.9199077)
11176900	NA	-121.8830126	37.62659915	San Francisco Bay	USGS	USGS	1960-11-15	2018-05-01	2-variable warm	16.79554720720454	23.990903414711276	7.195356207506737	287	24.57	23.990903414711276	TRUE	0.002020077	2.995773822	willis	89.53	meters	c(-121.8830126, 37.62659915)
11261100	NA	-120.8521446	37.24771864	San Joaquin River	USGS	USGS	1984-09-12	2017-08-24	2-variable warm	18.203696846668286	26.152946754557483	7.949249907889197	288	26.52758620689655	26.152946754557483	FALSE	0	0	willis	21.49	meters	c(-120.8521446, 37.24771864)
11261500	NA	-120.9310369	37.3099386	San Joaquin River	USGS	USGS	1955-07-01	2016-08-17	2-variable warm	18.253741571623696	26.637501144455328	8.383759572831632	288	26.72	26.637501144455328	FALSE	0	0	willis	20.91	meters	c(-120.9310369, 37.3099386)
11262900	NA	-120.9065908	37.26244	San Joaquin River	USGS	USGS	1985-06-11	2017-08-24	2-variable warm	18.465053683104998	26.541143668922878	8.07608998581788	288	26.93225806451613	26.541143668922878	FALSE	0	0	willis	20.77	meters	c(-120.9065908, 37.26244)
11274550	NA	-121.0138193	37.43187949	San Joaquin River	USGS	USGS	1962-01-18	2016-10-05	2-variable warm	17.905901780525483	25.76308375011258	7.857181969587096	290	25.71	25.76308375011258	FALSE	0	0	willis	13.1	meters	c(-121.0138193, 37.43187949)
11290000	NA	-120.9843777	37.627153	San Joaquin River	USGS	USGS	1985-06-24	2017-08-30	2-variable warm	17.213317059634573	24.57176131691851	7.358444257283939	294	24.64	24.57176131691851	TRUE	7.35097e-4	4.184064329	willis	14.83	meters	c(-120.9843777, 37.627153)
11303000	NA	-121.1104934	37.72965078	San Joaquin River	USGS	USGS	1985-06-24	2017-05-11	3-stable cool	14.694641703842219	19.3963947782333	4.701753074391082	301	20	19.3963947782333	TRUE	7.35097e-4	4.184064329	willis	15.78	meters	c(-121.1104934, 37.72965078)
11303500	NA	-121.2663293	37.6760406	San Joaquin River	USGS	USGS	1950-12-02	2019-07-01	2-variable warm	16.74727043625027	23.754815368113064	7.007544931862796	292	23.793333333333333	23.754815368113064	TRUE	7.35097e-4	4.184064329	willis	8.39	meters	c(-121.2663293, 37.6760406)
11304810	NA	-121.3302245	37.93547987	San Joaquin River	USGS	USGS	2010-03-16	2019-04-23	2-variable warm	17.63124166274219	24.795083853305034	7.163842190562843	297	24.7734375	24.795083853305034	FALSE	0	0	willis	5.28	meters	c(-121.3302245, 37.93547987)
11390500	NA	-121.82469	39.00989476	Sacramento River	USGS	USGS	1985-08-13	2017-09-06	2-variable warm	15.150258055069601	20.979215983099145	5.828957928029544	293	20.808333333333334	20.979215983099145	TRUE	0	0	willis	9.45	meters	c(-121.82469, 39.00989476)
11447650	NA	-121.5013437	38.45601954	Sacramento River	USGS	USGS	1958-11-07	2019-06-24	2-variable warm	15.730824617588853	22.346363845634272	6.615539228045419	296	21.748	22.346363845634272	TRUE	0.005598543	1.125467534	willis	2.35	meters	c(-121.5013437, 38.45601954)
11455165	NA	-121.6308333	38.29166667	Sacramento River	USGS	USGS	2008-10-09	2019-05-21	2-variable warm	16.292499948259987	22.859779417376785	6.567279469116798	296	22.25810185185185	22.859779417376785	FALSE	0	0	willis	2.37	meters	c(-121.6308333, 38.29166667)
11467000	NA	-122.9277737	38.50852336	North Coast	USGS	USGS	1951-04-13	2016-05-25	2-variable warm	16.11994576540045	22.439118583001594	6.319172817601146	294	23.1	22.439118583001594	TRUE	2.63197e-4	0.268309694	willis	15.16	meters	c(-122.9277737, 38.50852336)
11468900	NA	-123.991423	40.139309	North Coast	USGS	USGS	2001-07-12	2017-09-26	2-variable warm	16.11994576540045	22.439118583001594	6.319172817601146	294	23.1	22.439118583001594	FALSE	0	0	willis	182.7	meters	c(-123.991423, 40.139309)
AFD	AMERICAN R BELOW FOLSOM DAM	-121.1667	38.6883	Sacramento River	US Geological Survey	CDEC	1998-12-10	2019-10-01	3-stable cool	13.039632668899356	17.147056760186274	4.1074240912869175	331	16.445	17.147056760186274	TRUE	0.619798505	1.118875504	willis	37.14	meters	c(-121.1667, 38.6883)
BAS	SOUTH FORK BATTLE CREEK NEAR MANTON	-121.980675	40.405804	Sacramento River	CA Dept of Water Resources/North Region Office	CDEC	2007-11-21	2019-10-01	3-stable cool	12.094346428737733	17.32026475107513	5.225918322337396	293	18.694444444444443	17.32026475107513	TRUE	0.020047827	0.071464604	willis	291.86	meters	c(-121.980675, 40.405804)
BBQ	STONEY CK BLW BLACK BUTTE DAM	-122.3239	39.818600000000004	Sacramento River	US Army Corps of Engineers	CDEC	2010-01-20	2019-10-01	2-variable warm	15.702001731728034	23.89882410786737	8.196822376139336	304	23.717000000000002	23.89882410786737	TRUE	0.59511763	1.019460921	willis	113.02	meters	c(-122.3239, 39.8186)
BCD	BUTTE CREEK NR DURHAM	-121.777481	39.678013	Sacramento River	CA Dept of Water Resources/North Region Office	CDEC	1998-07-29	2019-10-01	2-variable warm	14.209397545293585	22.624529210329115	8.41513166503553	301	24.45090909090909	22.624529210329115	TRUE	0	0	willis	57.42	meters	c(-121.777481, 39.678013)
BIC	BIG CHICO CREEK NEAR CHICO	-121.778603	39.768417	Sacramento River	CA Dept of Water Resources/North Region Office	CDEC	1998-09-10	2014-12-01	2-variable warm	14.28186515914621	22.535879848834075	8.254014689687864	295	23.796875	22.535879848834075	FALSE	0	0	willis	88.45	meters	c(-121.778603, 39.768417)
BNF	NORTH FORK BATTLE CREEK NEAR MANTON	-121.986946	40.424332	Sacramento River	CA Dept of Water Resources/North Region Office	CDEC	1999-12-29	2019-10-01	3-stable cool	12.631311878410303	17.14364663762482	4.512334759214516	294	18.14	17.14364663762482	TRUE	0.020047827	0.071464604	willis	277.52	meters	c(-121.986946, 40.424332)
BSF	SACRAMENTO RIVER AT BALLS FERRY BRIDGE	-122.193	40.417	Sacramento River	US Bureau of Reclamation	CDEC	1990-02-02	2019-10-01	3-stable cool	11.635657236555668	13.448072877155893	1.812415640600225	316	12.788846153846153	13.448072877155893	TRUE	7.83891e-4	1.053545284	willis	108.98	meters	c(-122.193, 40.417)
BWC	BUTTE CREEK NR WESTERN CANAL	-121.83651	39.555721	Sacramento River	CA Dept of Water Resources	CDEC	1998-08-27	2012-03-12	2-variable warm	14.517971186370897	22.11935200240226	7.601380816031362	300	22.147692307692306	22.11935200240226	TRUE	0	0	willis	31.19	meters	c(-121.83651, 39.555721)
CCR	SACRAMENTO RIVER ABOVE CLEAR CK	-122.356	40.538	Sacramento River	US Bureau of Reclamation	CDEC	1997-08-08	2019-10-01	3-stable cool	11.109950305046757	12.459223591583918	1.3492732865371604	336	11.936666666666667	12.459223591583918	TRUE	0.007339583	1.536750894	willis	131.87	meters	c(-122.356, 40.538)
CDM	EF RUSSIAN R BLW COYOTE DAM	-123.1864	39.1975	North Coast	US Army Corps of Engineers	CDEC	2010-01-20	2019-10-01	3-stable cool	13.889417163118196	17.616406949355547	3.7269897862373504	358	18.566363636363636	17.616406949355547	TRUE	2.042621369	2.046209281	willis	194.69	meters	c(-123.1864, 39.1975)
CLP	STANISLAUS R AT COLLIERVILLE POWERHOUSE	-120.378	38.143	San Joaquin River	CA Dept of Fish and Wildlife	CDEC	2001-03-09	2011-11-04	4-variable cool	11.544215456634836	17.933636925189177	6.389421468554341	309	18.805	17.933636925189177	TRUE	3.502864248	4.052815344	willis	332.15	meters	c(-120.378, 38.143)
CRS	MERCED RIVER AT CRESSY	-120.663	37.425	San Joaquin River	CA Dept of Water Resources/South Central Region Office	CDEC	2000-10-25	2019-10-01	2-variable warm	17.05529094128586	24.31625438937804	7.2609634480921805	295	24.92358024691358	24.31625438937804	TRUE	9.7643e-4	1.642923015	willis	30.84	meters	c(-120.663, 37.425)
DGC	TRINITY RIVER AT DOUGLAS CITY	-122.956665	40.645279	North Coast	US Geological Survey & US Bureau of Reclamation	CDEC	2005-08-16	2019-10-01	3-stable cool	10.033072088019319	13.99921917126606	3.9661470832467405	295	14.999166666666667	13.99921917126606	TRUE	0.021602135	3.628318661	willis	490.24	meters	c(-122.956665, 40.645279)
DLT	SACRAMENTO RIVER AT DELTA	-122.417236	40.939594	Sacramento River	US Geological Survey & US Bureau of Reclamation	CDEC	1989-11-13	2019-10-01	4-variable cool	11.82364155237107	18.787876914482787	6.964235362111717	301	20.765172413793103	18.787876914482787	FALSE	0	0	willis	372.11	meters	c(-122.417236, 40.939594)
DNB	SAN JOAQUIN R AT DONNY BRIDGE	-119.9658	36.8335	San Joaquin River	US Bureau of Reclamation	CDEC	2004-06-16	2019-10-01	2-variable warm	16.994083727180154	23.878828723406237	6.8847449962260825	295	24.282666666666668	23.878828723406237	TRUE	0.472627737	1.038044862	willis	66.66	meters	c(-119.9658, 36.8335)
DVD	DEER CREEK BELOW STANFORD VINA DAM	-122.034363	39.963615	Sacramento River	CA Dept of Water Resources/North Region Office	CDEC	1997-10-03	2019-10-01	2-variable warm	15.835984260660133	25.826638606789622	9.990654346129489	300	27.243636363636362	25.826638606789622	FALSE	0	0	willis	76.94	meters	c(-122.034363, 39.963615)
FHH	FALLS CK NR HETCH HETCHY	-119.7633	37.9708	San Joaquin River	City and County of San Francisco	CDEC	2010-09-28	2019-10-01	4-variable cool	9.650895329398407	18.01531611838704	8.364420788988634	316	19.473333333333333	18.01531611838704	FALSE	0	0	willis	1633.23	meters	c(-119.7633, 37.9708)
FRA	FEATHER RIVER AT MILE 61.6	-121.597	39.468	Sacramento River	CA Dept of Water Resources/O&M Oroville Field Division	CDEC	2002-01-01	2019-10-01	3-stable cool	12.62002114766429	16.464436721477394	3.844415573813105	293	16.747716049382717	16.464436721477394	TRUE	0.00495978	1.977072158	willis	37.57	meters	c(-121.597, 39.468)
FWQ	SAN JOAQUIN R AT FRIANT DAM-WQ	-119.7061	36.9993	San Joaquin River	US Bureau of Reclamation	CDEC	2010-04-02	2019-10-01	3-stable cool	11.856375372460105	14.496047366280484	2.6396719938203788	1	14.33090909090909	14.496047366280484	TRUE	0.472627737	1.038044862	willis	101.58	meters	c(-119.7061, 36.9993)
GDC	STANISLAUS R AT GOODWIN CANYON	-120.635	37.858	San Joaquin River	CA Dept of Fish and Wildlife	CDEC	2001-03-09	2011-08-29	3-stable cool	11.559490254988022	12.997146483710587	1.437656228722565	326	12.73	12.997146483710587	TRUE	7.35097e-4	4.184064329	willis	95.78	meters	c(-120.635, 37.858)
GMB	STANISLAUS R AT GAMBINI PROPERTY	-120.888	37.772	San Joaquin River	CA Dept of Fish and Wildlife	CDEC	2001-03-09	2011-08-30	3-stable cool	13.610074798531407	17.407490773383934	3.7974159748525267	303	17.6575	17.407490773383934	TRUE	7.35097e-4	4.184064329	willis	29.41	meters	c(-120.888, 37.772)
GRF	SAN JOAQUIN RIVER AT GRAVELLY FORD	-120.16	36.798	San Joaquin River	US Bureau of Reclamation	CDEC	2010-08-18	2019-10-01	2-variable warm	17.39256975255666	25.199448140405277	7.8068783878486165	296	26.36	25.199448140405277	TRUE	0	0	willis	58.94	meters	c(-120.16, 36.798)
GVI	GRASS VALLEY CREEK INFLOW	-122.752	40.621	North Coast	US Bureau of Reclamation	CDEC	1999-01-12	2019-10-01	4-variable cool	7.7398255511519	12.440232803169181	4.700407252017281	302	13.924666666666667	12.440232803169181	FALSE	0	0	willis	859.49	meters	c(-122.752, 40.621)
GVO	GRASS VALLEY CREEK	-122.76	40.625	North Coast	US Bureau of Reclamation	CDEC	1999-02-01	2019-10-01	4-variable cool	10.870137392038098	17.679988909742708	6.80985151770461	309	17.2915	17.679988909742708	FALSE	0	0	willis	850.7	meters	c(-122.76, 40.625)
GVT	GRASS VALLEY CK NR LEWISTON H2O TEMP	-122.86	40.6867	North Coast	US Bureau of Reclamation	CDEC	2004-12-13	2019-10-01	3-stable cool	11.451941992340867	15.879106166751193	4.427164174410326	304	17.075333333333333	15.879106166751193	FALSE	0	0	willis	551.17	meters	c(-122.86, 40.6867)
H41	SAN JOAQUIN R AT HWY 41	-119.7932	36.8762	San Joaquin River	US Bureau of Reclamation	CDEC	2005-08-18	2019-10-01	3-stable cool	14.183879869011363	17.990222626905776	3.806342757894413	309	17.83153846153846	17.990222626905776	TRUE	0.472627737	1.038044862	willis	79.42	meters	c(-119.7932, 36.8762)
HIQ	FRESNO R BLW HIDDEN DAM	-119.8869	37.1044	San Joaquin River	US Army Corps of Engineers	CDEC	2010-01-20	2019-10-01	3-stable cool	14.24606944425611	19.20733044448573	4.961261000229621	300	18.224	19.20733044448573	TRUE	1.55941877	1.579621887	willis	126.59	meters	c(-119.8869, 37.1044)
HSP	HOSPITAL CREEK	-121.2308	37.6105	San Joaquin River	West Stanislaus ID / SJVDA	CDEC	2004-11-02	2019-10-01	2-variable warm	16.65423448430974	24.747983082852706	8.093748598542966	292	24.56714285714286	24.747983082852706	FALSE	0	0	willis	15.66	meters	c(-121.2308, 37.6105)
IGO	CLEAR CREEK NEAR IGO	-122.524178	40.513206	Sacramento River	US Geological Survey & US Bureau of Reclamation	CDEC	1996-09-06	2019-10-01	3-stable cool	11.484657346063916	14.748285160070433	3.263627814006517	310	14.560416666666667	14.748285160070433	TRUE	1.351723096	1.35172308	willis	218.19	meters	c(-122.524178, 40.513206)
JLF	SACRAMENTO RIVER AT JELLYS FERRY	-122.1897	40.3172	Sacramento River	US Bureau of Reclamation	CDEC	1994-01-01	2019-10-01	3-stable cool	11.970181911147437	14.141967379925044	2.171785468777607	303	13.385	14.141967379925044	TRUE	0.007339583	1.536750894	willis	95.24	meters	c(-122.1897, 40.3172)
KWK	SACRAMENTO RIVER AT KESWICK	-122.444458	40.600983	Sacramento River	US Geological Survey & US Bureau of Reclamation	CDEC	1989-11-13	2019-10-01	3-stable cool	10.730602624981751	12.223019652721787	1.4924170277400357	358	12.022142857142857	12.223019652721787	TRUE	0.007339583	1.536750894	willis	163.08	meters	c(-122.444458, 40.600983)
LWS	LEWISTON (WATER QUALITY)	-122.803635	40.719311	North Coast	US Geological Survey & US Bureau of Reclamation	CDEC	1990-02-02	2019-10-01	3-stable cool	9.064713627980549	10.820097390280495	1.755383762299946	297	10.8	10.820097390280495	TRUE	0.021602135	3.628318661	willis	563.13	meters	c(-122.803635, 40.719311)
MCH	MILL CREEK BELOW HWY 99	-122.10463	40.040058	Sacramento River	CA Dept of Water Resources/North Region Office	CDEC	2005-12-22	2019-10-01	2-variable warm	14.72326523430893	23.55633205250894	8.83306681820001	299	25.297272727272727	23.55633205250894	FALSE	0	0	willis	70.11	meters	c(-122.10463, 40.040058)
MRB	SAN JOAQUIN R AT MAZE RD BRIDGE	-121.2276	37.6414	San Joaquin River	CA Dept of Water Resources	CDEC	2010-01-01	2019-10-01	2-variable warm	17.232201796499297	24.153809580748586	6.921607784249289	291	24.195858585858588	24.153809580748586	FALSE	0	0	willis	8.96	meters	c(-121.2276, 37.6414)
MSS	MCCLOUD RIVER ABOVE SHASTA LAKE	-122.219	40.958	Sacramento River	Pacific Gas & Electric	CDEC	1989-11-13	2019-10-01	3-stable cool	10.454067195997107	15.715523439088763	5.261456243091656	291	16.714	15.715523439088763	TRUE	0.007328827	0.642488538	willis	361.32	meters	c(-122.219, 40.958)
MTK	MARTIS CK NR TRUCKEE	-120.117699	39.328796	North Lahontan	US Army Corps of Engineers	CDEC	2004-08-12	2019-10-01	4-variable cool	10.496560929416948	18.87854165673602	8.381980727319071	298	19.785333333333334	18.87854165673602	TRUE	1.186479309	1.186479295	willis	1749.3	meters	c(-120.117699, 39.328796)
NFA	N FORK AMERICAN R AT AUBURN DAM	-121.057	38.852	Sacramento River	US Geological Survey	CDEC	1999-07-21	2019-10-01	3-stable cool	13.000607023355146	19.03767120776938	6.037064184414236	302	18.84	19.03767120776938	TRUE	0.044323554	0.098585232	willis	169.73	meters	c(-121.057, 38.852)
NFH	TRINITY R ABV NF TRINITY NR HELENA	-123.114479	40.766533	North Coast	US Geological Survey & US Bureau of Reclamation	CDEC	2005-03-19	2019-10-01	3-stable cool	10.960630061424846	16.126132852540884	5.1655027911160385	301	17.684	16.126132852540884	TRUE	0.021602135	3.628318661	willis	415.02	meters	c(-123.114479, 40.766533)
NTR	NF TRINITY RIVER AT HELENA	-123.127	40.782	North Coast	US Geological Survey & US Bureau of Reclamation	CDEC	2000-10-16	2019-10-01	4-variable cool	11.303916482129502	19.12063539466071	7.816718912531208	302	21.656363636363636	19.12063539466071	FALSE	0	0	willis	519.54	meters	c(-123.127, 40.782)
OBS	STANISLAUS R NEAR ORANGE BLOSSOM BRIDGE	-120.765	37.791	San Joaquin River	CA Dept of Fish and Wildlife	CDEC	2001-03-09	2011-08-28	3-stable cool	12.897469846156774	15.742434394441466	2.8449645482846915	309	15.92	15.742434394441466	TRUE	7.35097e-4	4.184064329	willis	63.87	meters	c(-120.765, 37.791)
ORA	STANISLAUS R AT OAKDALE REC AREA	-120.867	37.771	San Joaquin River	CA Dept of Fish and Wildlife	CDEC	2001-03-09	2011-04-19	3-stable cool	13.308075525312065	16.780060744272433	3.471985218960368	300	16.645	16.780060744272433	TRUE	7.35097e-4	4.184064329	willis	30.56	meters	c(-120.867, 37.771)
PMN	PIT RIVER NEAR MONTGOMERY CREEK	-122.016	40.843	Sacramento River	US Bureau of Reclamation	CDEC	1990-05-16	2019-10-01	4-variable cool	12.221000706462851	18.68708647136419	6.466085764901338	299	19.028518518518517	18.68708647136419	TRUE	0.022760861	0.243946221	willis	325.88	meters	c(-122.016, 40.843)
RCL	RUSH CREEK NEAR LEWISTON	-122.834	40.725	North Coast	US Geological Survey & US Bureau of Reclamation	CDEC	2001-03-15	2019-06-29	4-variable cool	9.943126935875084	16.51048252867446	6.567355592799375	302	18.746875	16.51048252867446	FALSE	0	0	willis	559.1	meters	c(-122.834, 40.725)
ROR	ROARING RIVER	-121.889	38.092	San Francisco Bay	CA Dept of Water Resources/Division of Environmental Service	CDEC	2009-05-28	2019-10-01	2-variable warm	16.180631854394576	22.09460232351303	5.913970469118453	297	21.19	22.09460232351303	FALSE	0	0	willis	0.3	meters	c(-121.889, 38.092)
SCQ	TULE R BLW SUCCESS DAM	-118.9242	36.0567	Tulare Lake	US Army Corps of Engineers	CDEC	2010-01-20	2019-10-01	2-variable warm	14.333382511553683	22.426355484803807	8.092972973250124	319	24.188333333333333	22.426355484803807	TRUE	0.721668019	0.724517853	willis	166.48	meters	c(-118.9242, 36.0567)
SDP	SAN JOAQUIN R NR DOS PALOS	-120.5015	36.994	San Joaquin River	CA Dept of Water Resources	CDEC	2009-12-03	2019-10-01	2-variable warm	17.699965562043104	25.656282274531094	7.95631671248799	292	25.658472222222223	25.656282274531094	TRUE	0	0	willis	38.86	meters	c(-120.5015, 36.994)
SHD	SHASTA DAM (WATER QUALITY)	-122.4253	40.7161	Sacramento River	US Bureau of Reclamation	CDEC	1990-09-01	2019-10-01	5-stable cold	10.390632686782787	11.871233288231341	1.480600601448554	16	12.347777777777777	11.871233288231341	TRUE	1.194480504	1.307093601	willis	179.73	meters	c(-122.4253, 40.7161)
SJS	SAN JOAQUIN RIVER NEAR STEVINSON	-120.851	37.295	San Joaquin River	CA Dept of Water Resources/South Central Region Office	CDEC	2000-07-27	2019-10-01	2-variable warm	18.631795661687057	27.135539798124043	8.503744136436985	288	27.2740522875817	27.135539798124043	FALSE	0	0	willis	20.53	meters	c(-120.851, 37.295)
SWA	SAN JOAQUIN R NR WASHINGTON RD	-120.587	37.11532	San Joaquin River	CA Dept of Water Resources/South Central Region Office	CDEC	2010-12-30	2019-10-01	2-variable warm	16.98945125463186	25.22856955209592	8.23911829746406	289	24.819583333333334	25.22856955209592	TRUE	1.55941877	1.579621887	willis	32.48	meters	c(-120.587, 37.11532)
TGC	TUOLUMNE R AT THE GRAND CYN OF TUOLUMNE	-119.659897	37.916588	San Joaquin River	US Geological Survey	CDEC	2007-11-28	2019-10-01	4-variable cool	8.80557739040374	16.473843710739374	7.668266320335633	311	17.567	16.473843710739374	FALSE	0	0	willis	1169.48	meters	c(-119.659897, 37.916588)
TLK	TRINITY RIVER BELOW LIMEKILN GULCH	-122.919	40.673	North Coast	US Geological Survey & US Bureau of Reclamation	CDEC	2001-03-15	2019-06-29	3-stable cool	9.658997472817111	12.799631380994143	3.1406339081770316	298	13.72888888888889	12.799631380994143	TRUE	0.021602135	3.628318661	willis	572.46	meters	c(-122.919, 40.673)
WPC	TRINITY RIVER NEAR WEITCHPEC	-123.706	41.179	North Coast	US Bureau of Reclamation	CDEC	1997-05-05	2007-07-24	2-variable warm	13.58144748026091	20.572105020999274	6.990657540738363	303	23.00111111111111	20.572105020999274	TRUE	0	0	willis	59.68	meters	c(-123.706, 41.179)
WRM	DRY CK BLW WARM SPRINGS DAM	-122.9994	38.7197	North Coast	US Army Corps of Engineers	CDEC	2010-01-20	2019-10-01	3-stable cool	11.563206546337534	12.489083490532318	0.9258769441947834	334	12.263636363636364	12.489083490532318	TRUE	4.005463979	4.005463929	willis	63.05	meters	c(-122.9994, 38.7197)
YRS	YUBA RIVER NEAR SMARTVILLE	-121.274124	39.235172	Sacramento River	Pacific Gas & Electric	CDEC	2001-03-22	2017-05-17	3-stable cool	10.347955774413636	12.26635694942483	1.9184011750111942	316	11.313125	12.26635694942483	TRUE	0.056649116	1.073536348	willis	90.6	meters	c(-121.274124, 39.235172)
BSC_dam	NA	-122.409531	41.599193	North Coast	TNC	UCD	2008-07-30	2019-09-30	3-stable cool	12.088588332671474	15.300287746112662	3.2116994134411883	286	16.016742310606062	15.300287746112662	FALSE	0	0	willis	796.11	meters	c(-122.409531, 41.599193)
BSC_mouth	NA	-122.437764	41.593885	North Coast	CDFW	UCD	2008-03-11	2019-09-30	3-stable cool	12.135310941867463	15.499163719476986	3.363852777609523	283	16.020483142361112	15.499163719476986	FALSE	0	0	willis	781.36	meters	c(-122.437764, 41.593885)
BSC_spring	NORTH ALCOVE SPRING	-122.414245	41.601736	North Coast	UCD	UCD	2008-03-10	2017-05-23	5-stable cold	11.704412173625752	11.802888183477007	0.0984760098512556	148	11.771277777777778	11.802888183477007	FALSE	0	0	willis	793.96	meters	c(-122.414245, 41.601736)
PC_mouth	NA	-122.429769	41.580704	North Coast	CDFW	UCD	2008-04-25	2019-09-30	3-stable cool	13.087781292967351	19.40415525181683	6.31637395884948	286	19.167304223484848	19.40415525181683	FALSE	0	0	willis	790.34	meters	c(-122.429769, 41.580704)
SR_abv_BSC	NA	-122.439263	41.592587	North Coast	CDFW	UCD	2008-08-13	2019-09-30	3-stable cool	12.851053506402156	18.88831593947099	6.0372624330688325	286	19.413288020833335	18.88831593947099	FALSE	0	0	willis	781.36	meters	c(-122.439263, 41.592587)
SR_abv_Parks	NA	-122.429396	41.580892	North Coast	CDFW	UCD	2008-03-26	2019-09-30	3-stable cool	12.59442504419919	18.07085916970419	5.4764341255049995	287	18.809362708333335	18.07085916970419	FALSE	0	0	willis	790.64	meters	c(-122.429396, 41.580892)
